# Supplementary material for: Midgut and Head Transcriptomic Analysis of Silkworms Reveals the Physiological Effects of Artificial Diets
Source: Insects. 2022 Mar 15;13(3):291. doi: 10.3390/insects13030291 (PMC8948783; doi:10.3390/insects13030291)
Supplement: Supplementary file 1 [file insects-13-00291-s001.zip]

Archive with 1 entries (1 files):
- insects-1598737-supplementary.pdf
